# Supplementary material for: Identification and validation of TSPAN13 as a novel temozolomide resistance-related gene prognostic biomarker in glioblastoma
Source: PLoS One. 2025 Feb 4;20(2):e0316552. doi: 10.1371/journal.pone.0316552 (PMC11793784; doi:10.1371/journal.pone.0316552)
Supplement: S1 Table — (XLSX) [file pone.0316552.s006.xlsx]

## Sheet: RRA_bind
DEGs identified using RRA methods
Symbol	Score	direction
ZNF28	0.000956497	Up
THBS1	0.00211315	Up
TNFRSF11B	0.00237153	Up
ZNF626	0.00388371	Up
OAS1	0.00617927	Up
RAB42	0.00799832	Up
RAC3	0.00826825	Up
ZNF85	0.00912222	Up
RARRES1	0.00925155	Up
TMEM121	0.0123967	Up
FLOT1	0.0138575	Up
LRRC8D	0.0141753	Up
TRIM7	0.0144595	Up
CLEC2B	0.0153151	Up
S100A4	0.0163261	Up
MAVS	0.0175451	Up
KYNU	0.0185822	Up
L1CAM	0.0222441	Up
FOXF1	0.0227011	Up
FOXL2	0.0238609	Up
TBC1D8	0.0247592	Up
ZNF254	0.0268163	Up
CDH15	0.0288724	Up
KRT18P55	0.0294909	Up
SLC16A5	0.0299476	Up
HYI	0.0299476	Up
GPCPD1	0.0322814	Up
DUSP23	0.0329818	Up
CBX2	0.0329818	Up
CDKN2A	0.0350351	Up
ZNF493	0.0369452	Up
SLC43A3	0.0391389	Up
GPRC5C	0.0391389	Up
BFSP1	0.0411894	Up
KLF9	0.0432389	Up
ZNF253	0.0440853	Up
KIAA1671	0.0441494	Up
TNS3	0.0452874	Up
LYN	0.045473	Up
SLC25A6	0.047335	Up
GLT8D2	0.0477206	Up
TMEM198	0.0493817	Up
SRGN	0.0494664	Up
GFPT2	4.55707e-05	Down
MOXD1	8.90052e-05	Down
GJA1	0.00010125	Down
IGFBP6	0.000134078	Down
PAPPA	0.00020949	Down
BDKRB1	0.000490353	Down
NRP2	0.000531842	Down
TNC	0.000691404	Down
SRPX	0.00081	Down
TP53INP1	0.000916555	Down
COL1A2	0.00114576	Down
PPP1R3C	0.00123888	Down
COL6A3	0.0013589	Down
LHB	0.0013589	Down
DNAJC15	0.00140209	Down
SYT11	0.00155557	Down
FOXD1	0.00175851	Down
FNDC4	0.00205775	Down
MTHFD2L	0.00271739	Down
TGFBI	0.00271739	Down
POPDC3	0.00274654	Down
LTBP1	0.00277225	Down
CTSK	0.00301729	Down
SERPINE1	0.00306664	Down
ZNF404	0.00319149	Down
HLA-DRB5	0.00368968	Down
GLIPR1	0.00374416	Down
ARMCX2	0.00384008	Down
JUN	0.00388835	Down
ARTN	0.00407547	Down
COL6A1	0.00442862	Down
BAALC	0.00466933	Down
CRABP2	0.0050744	Down
S100A2	0.0052985	Down
RNF175	0.00543314	Down
PAG1	0.00630001	Down
DDIT3	0.00631542	Down
MXRA7	0.00632232	Down
CAPS	0.0067904	Down
SLIT3	0.0067904	Down
TFPI2	0.0067904	Down
FUT8	0.00682666	Down
MAP1A	0.00734342	Down
CLEC11A	0.0074814	Down
VEGFA	0.00796492	Down
CLIP3	0.00804434	Down
PKIA	0.00812415	Down
FABP5	0.00820435	Down
AKAP12	0.00836589	Down
FYN	0.00847191	Down
SSPN	0.00871865	Down
LOXL2	0.00905502	Down
TSPAN13	0.00950369	Down
BASP1	0.00950369	Down
C1orf54	0.00953981	Down
TFPI	0.00953981	Down
AIG1	0.0095462	Down
ITGA5	0.010155	Down
ARL4C	0.0104245	Down
CREB3L1	0.0109734	Down
LAMA4	0.0111595	Down
SMIM3	0.0115878	Down
COL5A2	0.0122102	Down
CAMK2D	0.0125148	Down
GPR68	0.012703	Down
TBX15	0.0132052	Down
CNN3	0.0135705	Down
PLCE1	0.0136139	Down
PLAU	0.0149253	Down
MMP2	0.0149253	Down
APLN	0.0149253	Down
APBB2	0.0160806	Down
RBM24	0.0162797	Down
CDA	0.0162797	Down
DGUOK-AS1	0.0162797	Down
DTNA	0.0165043	Down
PDE4DIP	0.0165299	Down
QPCT	0.0166432	Down
SSC5D	0.0167568	Down
DUSP1	0.0174465	Down
RAB33A	0.0176794	Down
ENOSF1	0.0181497	Down
EGR2	0.0189873	Down
SALL1	0.019272	Down
HLA-DPB1	0.0195962	Down
STC1	0.0196027	Down
FOXG1	0.0203404	Down
HLA-DRA	0.0204648	Down
EBF1	0.0207157	Down
ZNF268	0.0213515	Down
MAPRE3	0.0216662	Down
CALU	0.021768	Down
NES	0.0222564	Down
COL5A1	0.0230455	Down
GLIS3	0.0233126	Down
RGS3	0.0241202	Down
ABCC2	0.0243924	Down
MLLT11	0.0243975	Down
HTRA1	0.0243975	Down
SASH1	0.0246362	Down
C14orf132	0.025749	Down
SLC6A8	0.025749	Down
SH3BGRL3	0.0267987	Down
NAAA	0.0279178	Down
MDK	0.0284508	Down
PHLDA3	0.028503	Down
ITGAV	0.0285927	Down
TRIQK	0.0297693	Down
MME	0.0298011	Down
FJX1	0.031151	Down
HSD17B8	0.0316706	Down
SLC38A6	0.032292	Down
AOX1	0.0325005	Down
AKR1B15	0.0325005	Down
KCTD4	0.0338495	Down
RNF112	0.0338495	Down
AFF3	0.0343515	Down
PIK3CD	0.0345124	Down
NRN1	0.0351982	Down
CYTH4	0.0351982	Down
NAB1	0.0353224	Down
PTX3	0.0365464	Down
IMMP2L	0.0365464	Down
CD70	0.0366371	Down
NFIL3	0.0378943	Down
IER3	0.038482	Down
HDAC9	0.0392417	Down
EPB41L4B	0.0392417	Down
PLEKHO1	0.0393348	Down
KLF12	0.0396001	Down
BHLHE40	0.0400235	Down
VCAN	0.0405887	Down
CCDC107	0.0405887	Down
TMEM171	0.0413719	Down
ADAM9	0.0416853	Down
PTPRN2	0.0428347	Down
MFSD2A	0.0430134	Down
ZNF697	0.0444558	Down
SOX9	0.0446274	Down
ITGAX	0.0446274	Down
ZFHX4	0.0459728	Down
AHNAK2	0.0459728	Down
LRIG1	0.0462903	Down
IL11	0.0470339	Down
FLNC	0.0479712	Down
FHOD3	0.0483486	Down
REEP2	0.0485379	Down
PDIA5	0.0487274	Down
ZNF503	0.0489174	Down
CCDC80	0.0498722	Down
KIAA1549L	0.0498722	Down
