# Supplementary material for: Identification and validation of TSPAN13 as a novel temozolomide resistance-related gene prognostic biomarker in glioblastoma
Source: PLoS One. 2025 Feb 4;20(2):e0316552. doi: 10.1371/journal.pone.0316552 (PMC11793784; doi:10.1371/journal.pone.0316552)
Supplement: S2 Table — (XLSX) [file pone.0316552.s007.xlsx]

## Sheet: Sheet1
The 48 prognositc TMZR-RDEGs based on the TCGA GBM cohort
Variable	Count	Point_Estimate	Pvalue
THBS1	168	1.133 (1.009 - 1.272)	0.034
TNFRSF11B	168	1.184 (1.014 - 1.381)	0.032
ZNF85	168	0.645 (0.417 - 0.997)	0.049
RARRES1	168	1.215 (1.070 - 1.379)	0.003
LRRC8D	168	0.618 (0.412 - 0.928)	0.020
CLEC2B	168	1.257 (1.039 - 1.521)	0.018
S100A4	168	1.161 (1.012 - 1.332)	0.033
DUSP23	168	1.261 (1.047 - 1.519)	0.015
ZNF493	168	0.597 (0.376 - 0.948)	0.029
SLC43A3	168	1.997 (1.396 - 2.855)	< 0.001
BFSP1	168	1.805 (1.014 - 3.213)	0.045
ZNF253	168	0.615 (0.432 - 0.876)	0.007
IGFBP6	168	1.319 (1.148 - 1.514)	< 0.001
PAPPA	168	1.764 (1.044 - 2.979)	0.034
BDKRB1	168	2.971 (1.539 - 5.736)	0.001
COL1A2	168	1.114 (1.002 - 1.238)	0.046
COL6A3	168	1.155 (1.025 - 1.302)	0.018
FNDC4	168	1.482 (1.144 - 1.920)	0.003
TGFBI	168	1.157 (1.014 - 1.319)	0.030
LTBP1	168	1.223 (1.027 - 1.457)	0.024
SERPINE1	168	1.135 (1.012 - 1.272)	0.031
COL6A1	168	1.199 (1.043 - 1.379)	0.011
RNF175	168	1.416 (1.094 - 1.832)	0.008
FABP5	168	1.150 (1.022 - 1.294)	0.020
TSPAN13	168	1.452 (1.153 - 1.830)	0.002
ITGA5	168	1.393 (1.120 - 1.734)	0.003
ARL4C	168	1.260 (1.033 - 1.538)	0.022
GPR68	168	1.760 (1.125 - 2.752)	0.013
TBX15	168	1.327 (1.041 - 1.691)	0.022
MMP2	168	1.244 (1.046 - 1.481)	0.014
APBB2	168	0.729 (0.552 - 0.964)	0.027
SSC5D	168	1.268 (1.010 - 1.592)	0.041
STC1	168	1.346 (1.156 - 1.569)	< 0.001
MAPRE3	168	1.413 (1.018 - 1.959)	0.038
COL5A1	168	1.205 (1.062 - 1.366)	0.004
RGS3	168	1.510 (1.093 - 2.086)	0.012
HTRA1	168	1.402 (1.078 - 1.825)	0.012
MDK	168	1.423 (1.169 - 1.732)	< 0.001
MME	168	1.477 (1.174 - 1.857)	< 0.001
AOX1	168	1.282 (1.002 - 1.640)	0.048
PTX3	168	1.235 (1.095 - 1.393)	< 0.001
CD70	168	1.265 (1.068 - 1.497)	0.006
IER3	168	1.216 (1.023 - 1.445)	0.027
BHLHE40	168	1.353 (1.121 - 1.635)	0.002
TMEM171	168	1.542 (1.072 - 2.220)	0.020
PTPRN2	168	1.639 (1.274 - 2.109)	< 0.001
IL11	168	1.358 (1.086 - 1.698)	0.007
FLNC	168	1.202 (1.059 - 1.365)	0.004
