# Supplementary material for: Identification and validation of TSPAN13 as a novel temozolomide resistance-related gene prognostic biomarker in glioblastoma
Source: PLoS One. 2025 Feb 4;20(2):e0316552. doi: 10.1371/journal.pone.0316552 (PMC11793784; doi:10.1371/journal.pone.0316552)
Supplement: S3 Table — (XLSX) [file pone.0316552.s008.xlsx]

## Sheet: Sheet1
The results of GO enrichment analysis
ID	Description	GeneRatio	BgRatio	pvalue	p.adjust	qvalue	geneID	Count	ONT
GO:0031012	extracellular matrix	33/157	468/18675	2.47601e-21	6.78426e-19	5.68179e-19	MMP13/PI3/MMP7/F13A1/LRRC15/MMP1/COL6A3/TFPI2/CTHRC1/S100A8/PODNL1/COL1A1/L1CAM/SFRP2/S100A9/MMP19/MMP9/COL6A2/SERPINE1/ORM1/TPSAB1/MXRA5/LOXL1/FCN1/COL10A1/COL13A1/LUM/PTX3/SLPI/MMP10/COL5A1/TIMP1/LOX	33	CC
GO:0005576	extracellular region	87/157	4295/18675	1.36914e-18	1.87572e-16	1.57091e-16	CCL13/CXCL6/CXCL8/MMP13/CXCL5/PI3/SAA1/CSF3/C5orf46/IL6/MMP7/CR1/EREG/SAA2/RETN/F13A1/CXCL1/CD70/IGHV3-33/LRRC15/VGF/CCL20/CHST9/STC1/MMP1/COL6A3/RARRES1/IL11/PCSK1/PRRG3/TFPI2/CTHRC1/AREG/PCOLCE2/LY6H/S100A8/PODNL1/SPINK1/COL1A1/MSTN/L1CAM/SFRP2/CXCL3/CCL2/LIF/IBSP/S100A9/TREM1/MMP19/HAMP/TNFSF14/MMP9/ACTR3C/COL6A2/SERPINE1/MLPH/ORM1/TPSAB1/PDZK1IP1/MXRA5/LOXL1/FCN1/COL10A1/HK3/MUCL1/COL13A1/IGF…	87	CC
GO:0010469	regulation of signaling receptor activity	34/150	588/17910	2.28271e-19	7.37314e-16	5.7356e-16	CCL13/CXCL6/CXCL8/CXCL5/CSF3/IL6/CCL18/EREG/RETN/CCL7/CXCL1/CD70/VGF/CCL20/STC1/IL11/AREG/LY6H/MSTN/SFRP2/CXCL3/CCL2/LIF/HAMP/TNFSF14/SERPINE1/PHLDA2/GDF6/NRG1/IL24/IL9/GAL/SPP1/TIMP1	34	BP
GO:0030198	extracellular matrix organization	26/150	334/17910	4.81059e-18	7.7691e-15	6.04361e-15	MMP13/IL6/MMP7/MMP1/COL6A3/COL1A1/SFRP2/IBSP/MMP19/ADTRP/MMP9/COL6A2/SERPINE1/HAS1/TPSAB1/LOXL1/COL10A1/COL13A1/LUM/PTX3/ADAMTS14/MMP10/COL5A1/SPP1/TIMP1/LOX	26	BP
GO:0043062	extracellular structure organization	26/150	387/17910	1.77647e-16	1.91266e-13	1.48787e-13	MMP13/IL6/MMP7/MMP1/COL6A3/COL1A1/SFRP2/IBSP/MMP19/ADTRP/MMP9/COL6A2/SERPINE1/HAS1/TPSAB1/LOXL1/COL10A1/COL13A1/LUM/PTX3/ADAMTS14/MMP10/COL5A1/SPP1/TIMP1/LOX	26	BP
GO:0048018	receptor ligand activity	26/148	397/16967	8.32068e-16	3.25339e-13	2.52248e-13	CCL13/CXCL6/CXCL8/CSF3/IL6/RETN/CCL7/CXCL1/CD70/VGF/STC1/IL11/AREG/MSTN/SFRP2/CXCL3/LIF/HAMP/TNFSF14/GDF6/NRG1/IL24/IL9/GAL/SPP1/TIMP1	26	MF
GO:0030545	receptor regulator activity	26/148	425/16967	4.24623e-15	8.30139e-13	6.4364e-13	CCL13/CXCL6/CXCL8/CSF3/IL6/RETN/CCL7/CXCL1/CD70/VGF/STC1/IL11/AREG/MSTN/SFRP2/CXCL3/LIF/HAMP/TNFSF14/GDF6/NRG1/IL24/IL9/GAL/SPP1/TIMP1	26	MF
GO:0062023	collagen-containing extracellular matrix	24/157	399/18675	3.89118e-14	3.55394e-12	2.97641e-12	F13A1/LRRC15/COL6A3/CTHRC1/S100A8/PODNL1/COL1A1/L1CAM/SFRP2/S100A9/MMP9/COL6A2/SERPINE1/ORM1/TPSAB1/MXRA5/LOXL1/FCN1/COL10A1/COL13A1/LUM/SLPI/COL5A1/TIMP1	24	CC
GO:0005102	signaling receptor binding	43/148	1386/16967	7.41201e-14	9.66031e-12	7.49003e-12	CCL13/CXCL6/CXCL8/MARCO/SAA1/CSF3/IL6/EREG/RETN/CCL7/CXCL1/CD70/VGF/CCL20/STC1/IL11/CTHRC1/AREG/S100A8/MSTN/SFRP2/CXCL3/CCL2/LIF/IBSP/S100A9/VDR/BDKRB2/HAMP/TNFSF14/SERPINE1/FCN1/IGFBP6/FPR2/GDF6/NRG1/IL24/IL9/GAL/KRT17/COL5A1/SPP1/TIMP1	43	MF
GO:0010033	response to organic substance	66/150	3138/17910	3.54028e-14	2.85878e-11	2.22386e-11	CXCL6/CXCL8/MMP13/SAA1/CSF3/IL6/IL2RA/PTPRN/AQP9/EREG/RETN/CCL7/F13A1/CXCL1/CD70/VGF/CCL20/STC1/MMP1/IL11/GJB2/ACKR1/AREG/PCOLCE2/IL31RA/S100A8/COL1A1/MSTN/SFRP2/CCL2/LIF/STMN2/IBSP/IL21R/MMP19/VDR/HAMP/TNFSF14/ADTRP/MMP9/COL6A2/SERPINE1/HAS1/MXRA5/LOXL1/MSC/TH/MRC1/CA9/LUM/SOCS3/LCN2/FPR2/IL1R2/GDF6/IL24/RGS4/IL9/SLPI/GAL/BDKRB1/SPP1/TIMP1/LOX/NTSR1/FOLR2	66	BP
GO:0009605	response to external stimulus	55/150	2331/17910	1.48684e-13	9.605e-11	7.47177e-11	CCL13/CXCL6/CXCL8/CXCL5/PI3/SAA1/CSF3/IL6/MMP7/CCL18/IL2RA/CR1/SAA2/RETN/CCL7/CXCL1/IGHV3-33/VGF/CCL20/STC1/GJB2/S100A8/COL1A1/MSTN/L1CAM/SOX14/SFRP2/CXCL3/CCL2/S100A9/VDR/HAMP/TNFSF14/ADTRP/MMP9/SERPINE1/LOXL1/TH/MRC1/PTX3/SOCS3/LCN2/FPR2/IL1R2/C15orf48/NRG1/IL24/SLPI/BDKRB1/IFI44L/SPP1/FAM20A/LOX/NTSR1/FOLR2	55	BP
GO:0006952	defense response	45/150	1681/17910	7.80565e-13	4.20204e-10	3.26879e-10	CXCL6/CXCL8/MARCO/SCN9A/SAA1/IL6/IL2RA/CR1/EREG/SAA2/IGHV3-33/VGF/CCL20/CD300E/MUC12/ACKR1/IL31RA/S100A8/CCL2/S100A9/TREM1/BDKRB2/HAMP/MMP9/SERPINE1/ORM1/TPSAB1/FCN1/MUCL1/MRC1/PTX3/SOCS3/LCN2/FPR2/IL1R2/LILRB5/LILRB3/IL9/SLPI/GAL/IFI44L/SPP1/TIMP1/FOLR2/TSPAN2	45	BP
GO:0005125	cytokine activity	15/148	154/16967	5.46821e-12	5.34517e-10	4.14433e-10	CCL13/CXCL6/CXCL8/CSF3/IL6/CCL7/CD70/AREG/CXCL3/LIF/TNFSF14/NRG1/IL24/SPP1/TIMP1	15	MF
GO:0044421	extracellular region part	64/157	3312/18675	9.92232e-12	6.79679e-10	5.69228e-10	MMP13/PI3/SAA1/C5orf46/IL6/MMP7/CR1/EREG/SAA2/RETN/F13A1/CD70/LRRC15/VGF/STC1/MMP1/COL6A3/RARRES1/IL11/PCSK1/TFPI2/CTHRC1/AREG/S100A8/PODNL1/SPINK1/COL1A1/MSTN/L1CAM/SFRP2/CXCL3/LIF/IBSP/S100A9/MMP19/TNFSF14/MMP9/ACTR3C/COL6A2/SERPINE1/MLPH/ORM1/TPSAB1/PDZK1IP1/MXRA5/LOXL1/FCN1/COL10A1/COL13A1/IGFBP6/LUM/PTX3/LCN2/IL24/SLPI/GAL/KRT17/MMP10/COL5A1/SPP1/TIMP1/FAM20A/LOX/DES	64	CC
GO:0002376	immune system process	62/150	3063/17910	2.01647e-12	9.30456e-10	7.23806e-10	CCL13/CXCL6/CXCL8/PI3/MARCO/SAA1/CSF3/IL6/CCL18/IL2RA/CR1/EREG/RETN/CCL7/CXCL1/CD70/IGHV3-33/CCL20/MCEMP1/MMP1/CD300E/IL11/MUC12/IL31RA/RAB3C/S100A8/COL1A1/MSTN/L1CAM/SFRP2/CXCL3/CCL2/LIF/S100A9/IL21R/TREM1/HAMP/TNFSF14/ADTRP/MMP9/SERPINE1/ORM1/FCN1/CD1B/HK3/MUCL1/MRC1/PTX3/SOCS3/LCN2/FPR2/IL1R2/LILRB5/LILRB3/LILRA6/IL9/SLPI/GAL/BDKRB1/IFI44L/LOX/TSPAN2	62	BP
GO:0050900	leukocyte migration	23/150	467/17910	7.53332e-12	3.04158e-09	2.36606e-09	CCL13/CXCL6/CXCL8/SAA1/IL6/CCL7/IGHV3-33/CCL20/MMP1/S100A8/COL1A1/MSTN/L1CAM/CXCL3/CCL2/S100A9/TREM1/TNFSF14/ADTRP/MMP9/SERPINE1/FPR2/BDKRB1	23	BP
GO:0042221	response to chemical	76/150	4520/17910	1.75373e-11	6.29396e-09	4.8961e-09	CCL13/CXCL6/CXCL8/MMP13/CXCL5/SCN9A/SAA1/CSF3/IL6/CCL18/IL2RA/PTPRN/AQP9/EREG/SAA2/RETN/CCL7/F13A1/CXCL1/CD70/VGF/CCL20/STC1/MMP1/IL11/GJB2/ACKR1/AREG/PCOLCE2/IL31RA/S100A8/COL1A1/MSTN/L1CAM/SFRP2/CXCL3/CCL2/LIF/STMN2/IBSP/S100A9/IL21R/MMP19/VDR/HAMP/TNFSF14/ADTRP/MMP9/COL6A2/SERPINE1/HAS1/MXRA5/LOXL1/MSC/TH/MRC1/CA9/LUM/SOCS3/CYGB/LCN2/FPR2/IL1R2/GDF6/NRG1/IL24/RGS4/IL9/SLPI/GAL/BDKRB1/SPP1/TIMP…	76	BP
GO:0005581	collagen trimer	11/157	86/18675	1.48186e-10	8.12061e-09	6.80098e-09	MARCO/COL6A3/CTHRC1/COL1A1/COL6A2/FCN1/COL10A1/COL13A1/LUM/COL5A1/LOX	11	CC
GO:0071345	cellular response to cytokine stimulus	32/150	1084/17910	3.09238e-10	9.98839e-08	7.77001e-08	CXCL8/SAA1/CSF3/IL6/IL2RA/PTPRN/EREG/F13A1/CXCL1/CD70/CCL20/MMP1/IL11/ACKR1/PCOLCE2/IL31RA/COL1A1/CCL2/LIF/IL21R/HAMP/TNFSF14/MMP9/MSC/MRC1/SOCS3/LCN2/IL1R2/IL24/IL9/TIMP1/LOX	32	BP
GO:0006954	inflammatory response	27/150	784/17910	3.42868e-10	1.00679e-07	7.83183e-08	CXCL8/SCN9A/SAA1/IL6/IL2RA/CR1/SAA2/IGHV3-33/S100A8/CCL2/S100A9/TREM1/BDKRB2/HAMP/MMP9/SERPINE1/ORM1/PTX3/SOCS3/FPR2/IL1R2/IL9/GAL/SPP1/TIMP1/FOLR2/TSPAN2	27	BP
GO:0060326	cell chemotaxis	16/150	253/17910	3.9762e-10	1.07026e-07	8.3256e-08	CCL13/CXCL6/CXCL8/SAA1/IL6/CCL7/CCL20/S100A8/MSTN/CXCL3/CCL2/S100A9/TNFSF14/SERPINE1/FPR2/LOX	16	BP
GO:0030595	leukocyte chemotaxis	14/150	188/17910	6.25158e-10	1.55328e-07	1.2083e-07	CCL13/CXCL6/CXCL8/SAA1/IL6/CCL7/S100A8/MSTN/CXCL3/CCL2/S100A9/TNFSF14/SERPINE1/FPR2	14	BP
GO:0032963	collagen metabolic process	11/150	102/17910	9.11275e-10	2.03611e-07	1.5839e-07	MMP13/IL6/MMP7/MMP1/COL1A1/MMP9/COL13A1/ADAMTS14/CYGB/MMP10/COL5A1	11	BP
GO:0019221	cytokine-mediated signaling pathway	26/150	764/17910	9.82274e-10	2.03611e-07	1.5839e-07	CXCL8/SAA1/CSF3/IL6/IL2RA/PTPRN/EREG/F13A1/CXCL1/CD70/CCL20/MMP1/IL11/ACKR1/IL31RA/CCL2/LIF/IL21R/TNFSF14/MMP9/SOCS3/LCN2/IL1R2/IL24/IL9/TIMP1	26	BP
GO:1901700	response to oxygen-containing compound	38/150	1551/17910	1.0086e-09	2.03611e-07	1.5839e-07	CXCL6/CXCL8/MMP13/CSF3/IL6/PTPRN/AQP9/EREG/RETN/CCL7/VGF/STC1/GJB2/AREG/S100A8/COL1A1/MSTN/CCL2/MMP19/VDR/HAMP/MMP9/COL6A2/SERPINE1/LOXL1/TH/MRC1/CA9/LCN2/FPR2/IL24/RGS4/SLPI/GAL/BDKRB1/SPP1/TIMP1/FOLR2	38	BP
GO:0006935	chemotaxis	22/150	551/17910	1.21335e-09	2.30536e-07	1.79335e-07	CCL13/CXCL6/CXCL8/CXCL5/SAA1/IL6/CCL18/SAA2/CCL7/CXCL1/CCL20/S100A8/MSTN/L1CAM/CXCL3/CCL2/S100A9/TNFSF14/SERPINE1/FPR2/NRG1/LOX	22	BP
GO:0042330	taxis	22/150	553/17910	1.29775e-09	2.32874e-07	1.81154e-07	CCL13/CXCL6/CXCL8/CXCL5/SAA1/IL6/CCL18/SAA2/CCL7/CXCL1/CCL20/S100A8/MSTN/L1CAM/CXCL3/CCL2/S100A9/TNFSF14/SERPINE1/FPR2/NRG1/LOX	22	BP
GO:0097529	myeloid leukocyte migration	13/150	170/17910	1.90006e-09	3.12143e-07	2.42818e-07	CCL13/CXCL6/CXCL8/SAA1/IL6/CCL7/S100A8/MSTN/CXCL3/CCL2/S100A9/SERPINE1/FPR2	13	BP
GO:0034097	response to cytokine	32/150	1167/17910	1.93278e-09	3.12143e-07	2.42818e-07	CXCL8/SAA1/CSF3/IL6/IL2RA/PTPRN/EREG/F13A1/CXCL1/CD70/CCL20/MMP1/IL11/ACKR1/PCOLCE2/IL31RA/COL1A1/CCL2/LIF/IL21R/HAMP/TNFSF14/MMP9/MSC/MRC1/SOCS3/LCN2/IL1R2/IL24/IL9/TIMP1/LOX	32	BP
GO:0065009	regulation of molecular function	56/150	3065/17910	2.35577e-09	3.6234e-07	2.81866e-07	CCL13/CXCL6/CXCL8/CXCL5/PI3/SAA1/CSF3/IL6/CCL18/CR1/EREG/RETN/CCL7/CXCL1/CD70/VGF/CCL20/STC1/COL6A3/IL11/TFPI2/CTHRC1/AREG/PCOLCE2/LY6H/S100A8/SPINK1/MSTN/SFRP2/CXCL3/CCL2/LIF/S100A9/VDR/HAMP/TNFSF14/MMP9/SERPINE1/STAC2/PTX3/SOCS3/CYGB/FPR2/PHLDA2/GDF6/NRG1/IL24/RGS4/IL9/SLPI/GAL/SPP1/TIMP1/FAM20A/LOX/NTSR1	56	BP
GO:0040011	locomotion	41/150	1835/17910	2.83407e-09	4.14103e-07	3.22133e-07	CCL13/CXCL6/CXCL8/CXCL5/SAA1/IL6/CCL18/EREG/SAA2/CCL7/CXCL1/IGHV3-33/LRRC15/CCL20/STC1/MMP1/CTHRC1/S100A8/COL1A1/MSTN/L1CAM/SOX14/SFRP2/CXCL3/CCL2/S100A9/TREM1/TNFSF14/ADTRP/MMP9/SERPINE1/HAS1/CYGB/FPR2/PHLDA2/NRG1/IL24/BDKRB1/COL5A1/TIMP1/LOX	41	BP
GO:0071310	cellular response to organic substance	50/150	2564/17910	2.98024e-09	4.14103e-07	3.22133e-07	CXCL6/CXCL8/SAA1/CSF3/IL6/IL2RA/PTPRN/AQP9/EREG/CCL7/F13A1/CXCL1/CD70/CCL20/STC1/MMP1/IL11/GJB2/ACKR1/PCOLCE2/IL31RA/COL1A1/MSTN/SFRP2/CCL2/LIF/STMN2/IBSP/IL21R/VDR/HAMP/TNFSF14/ADTRP/MMP9/SERPINE1/HAS1/MSC/TH/MRC1/SOCS3/LCN2/FPR2/IL1R2/GDF6/IL24/IL9/SPP1/TIMP1/LOX/FOLR2	50	BP
GO:0006950	response to stress	64/150	3822/17910	3.07693e-09	4.14103e-07	3.22133e-07	CXCL6/CXCL8/MARCO/SCN9A/SAA1/IL6/IL2RA/CR1/PTPRN/AQP9/EREG/SAA2/F13A1/IGHV3-33/VGF/CCL20/STC1/CD300E/GJB2/MUC12/ACKR1/TFPI2/AREG/IL31RA/S100A8/COL1A1/MSTN/SFRP2/CCL2/S100A9/TREM1/BDKRB2/HAMP/ADTRP/MMP9/SERPINE1/ORM1/TPSAB1/FCN1/MUCL1/TH/MRC1/CA9/PTX3/SOCS3/CYGB/LCN2/FPR2/IL1R2/GDF6/LILRB5/NRG1/LILRB3/IL24/IL9/SLPI/GAL/IFI44L/COL5A1/SPP1/TIMP1/LOX/FOLR2/TSPAN2	64	BP
GO:0016477	cell migration	36/150	1474/17910	3.41008e-09	4.40583e-07	3.42731e-07	CCL13/CXCL6/CXCL8/SAA1/IL6/CCL7/IGHV3-33/LRRC15/CCL20/STC1/MMP1/CTHRC1/S100A8/COL1A1/MSTN/L1CAM/SOX14/SFRP2/CXCL3/CCL2/S100A9/TREM1/TNFSF14/ADTRP/MMP9/SERPINE1/HAS1/CYGB/FPR2/PHLDA2/NRG1/IL24/BDKRB1/COL5A1/TIMP1/LOX	36	BP
GO:0070887	cellular response to chemical stimulus	56/150	3100/17910	3.6065e-09	4.41735e-07	3.43627e-07	CCL13/CXCL6/CXCL8/SAA1/CSF3/IL6/IL2RA/PTPRN/AQP9/EREG/CCL7/F13A1/CXCL1/CD70/CCL20/STC1/MMP1/IL11/GJB2/ACKR1/PCOLCE2/IL31RA/S100A8/COL1A1/MSTN/SFRP2/CXCL3/CCL2/LIF/STMN2/IBSP/S100A9/IL21R/VDR/HAMP/TNFSF14/ADTRP/MMP9/SERPINE1/HAS1/MSC/TH/MRC1/CA9/SOCS3/CYGB/LCN2/FPR2/IL1R2/GDF6/IL24/IL9/SPP1/TIMP1/LOX/FOLR2	56	BP
GO:0032496	response to lipopolysaccharide	16/150	295/17910	3.69252e-09	4.41735e-07	3.43627e-07	CXCL6/CXCL8/CSF3/IL6/GJB2/S100A8/CCL2/HAMP/SERPINE1/LOXL1/TH/MRC1/LCN2/IL24/SLPI/BDKRB1	16	BP
GO:0009617	response to bacterium	22/150	588/17910	4.01799e-09	4.63504e-07	3.60562e-07	CXCL6/CXCL8/CSF3/IL6/VGF/CCL20/GJB2/S100A8/CCL2/S100A9/HAMP/SERPINE1/LOXL1/TH/MRC1/LCN2/FPR2/C15orf48/IL24/SLPI/BDKRB1/FAM20A	22	BP
GO:0002237	response to molecule of bacterial origin	16/150	309/17910	7.15291e-09	7.83322e-07	6.0935e-07	CXCL6/CXCL8/CSF3/IL6/GJB2/S100A8/CCL2/HAMP/SERPINE1/LOXL1/TH/MRC1/LCN2/IL24/SLPI/BDKRB1	16	BP
GO:0051707	response to other organism	27/150	903/17910	7.27543e-09	7.83322e-07	6.0935e-07	CCL13/CXCL6/CXCL8/PI3/CSF3/IL6/IL2RA/VGF/CCL20/GJB2/S100A8/CCL2/S100A9/HAMP/SERPINE1/LOXL1/TH/MRC1/PTX3/LCN2/FPR2/C15orf48/IL24/SLPI/BDKRB1/IFI44L/FAM20A	27	BP
GO:0043207	response to external biotic stimulus	27/150	905/17910	7.62387e-09	7.94358e-07	6.17935e-07	CCL13/CXCL6/CXCL8/PI3/CSF3/IL6/IL2RA/VGF/CCL20/GJB2/S100A8/CCL2/S100A9/HAMP/SERPINE1/LOXL1/TH/MRC1/PTX3/LCN2/FPR2/C15orf48/IL24/SLPI/BDKRB1/IFI44L/FAM20A	27	BP
GO:0006955	immune response	44/150	2148/17910	8.97403e-09	9.05816e-07	7.04638e-07	CCL13/CXCL6/PI3/MARCO/SAA1/CSF3/IL6/CCL18/IL2RA/CR1/EREG/RETN/CXCL1/CD70/IGHV3-33/CCL20/MCEMP1/CD300E/MUC12/S100A8/COL1A1/CCL2/LIF/S100A9/TREM1/HAMP/TNFSF14/MMP9/ORM1/FCN1/CD1B/HK3/MUCL1/MRC1/PTX3/SOCS3/LCN2/FPR2/IL1R2/LILRB5/LILRB3/LILRA6/IL9/SLPI	44	BP
GO:0048870	cell motility	37/150	1611/17910	1.02255e-08	9.71423e-07	7.55674e-07	CCL13/CXCL6/CXCL8/SAA1/IL6/EREG/CCL7/IGHV3-33/LRRC15/CCL20/STC1/MMP1/CTHRC1/S100A8/COL1A1/MSTN/L1CAM/SOX14/SFRP2/CXCL3/CCL2/S100A9/TREM1/TNFSF14/ADTRP/MMP9/SERPINE1/HAS1/CYGB/FPR2/PHLDA2/NRG1/IL24/BDKRB1/COL5A1/TIMP1/LOX	37	BP
GO:0051674	localization of cell	37/150	1611/17910	1.02255e-08	9.71423e-07	7.55674e-07	CCL13/CXCL6/CXCL8/SAA1/IL6/EREG/CCL7/IGHV3-33/LRRC15/CCL20/STC1/MMP1/CTHRC1/S100A8/COL1A1/MSTN/L1CAM/SOX14/SFRP2/CXCL3/CCL2/S100A9/TREM1/TNFSF14/ADTRP/MMP9/SERPINE1/HAS1/CYGB/FPR2/PHLDA2/NRG1/IL24/BDKRB1/COL5A1/TIMP1/LOX	37	BP
GO:0098772	molecular function regulator	36/148	1492/16967	1.31332e-08	1.02701e-06	7.96285e-07	CCL13/CXCL6/CXCL8/PI3/CSF3/IL6/RETN/CCL7/CXCL1/CD70/VGF/STC1/COL6A3/IL11/AREG/PCOLCE2/SPINK1/MSTN/SFRP2/CXCL3/LIF/HAMP/TNFSF14/SERPINE1/TMPRSS3/SOCS3/GDF6/NRG1/IL24/RGS4/IL9/SLPI/GAL/SPP1/TIMP1/FAM20A	36	MF
GO:0009607	response to biotic stimulus	27/150	938/17910	1.61811e-08	1.49328e-06	1.16163e-06	CCL13/CXCL6/CXCL8/PI3/CSF3/IL6/IL2RA/VGF/CCL20/GJB2/S100A8/CCL2/S100A9/HAMP/SERPINE1/LOXL1/TH/MRC1/PTX3/LCN2/FPR2/C15orf48/IL24/SLPI/BDKRB1/IFI44L/FAM20A	27	BP
GO:0022617	extracellular matrix disassembly	9/150	78/17910	1.77624e-08	1.59368e-06	1.23973e-06	MMP13/IL6/MMP7/MMP1/MMP19/MMP9/TPSAB1/MMP10/TIMP1	9	BP
GO:0033993	response to lipid	26/150	883/17910	1.96762e-08	1.71768e-06	1.33619e-06	CXCL6/CXCL8/CSF3/IL6/STC1/GJB2/AREG/S100A8/COL1A1/MSTN/CCL2/VDR/HAMP/ADTRP/SERPINE1/LOXL1/TH/MRC1/CA9/LCN2/IL24/SLPI/BDKRB1/SPP1/LOX/NTSR1	26	BP
GO:0030574	collagen catabolic process	7/150	37/17910	2.09475e-08	1.78054e-06	1.38509e-06	MMP13/MMP7/MMP1/MMP9/COL13A1/ADAMTS14/MMP10	7	BP
GO:0046903	secretion	36/150	1584/17910	2.24288e-08	1.85756e-06	1.44501e-06	SAA1/IL6/CR1/PTPRN/AQP9/RETN/F13A1/CXCL1/VGF/MCEMP1/STC1/IL11/S100A8/LIF/S100A9/VDR/BDKRB2/ADTRP/MMP9/SERPINE1/ORM1/FCN1/SLC26A7/HK3/CA9/PTX3/LCN2/FPR2/IL1R2/NRG1/LILRB3/SLPI/GAL/SPP1/TIMP1/NTSR1	36	BP
GO:0001664	G protein-coupled receptor binding	13/148	205/16967	2.9178e-08	1.90143e-06	1.47426e-06	CCL13/CXCL6/CXCL8/MARCO/SAA1/CCL7/CCL20/CTHRC1/CXCL3/CCL2/BDKRB2/FCN1/GAL	13	MF
GO:0071621	granulocyte chemotaxis	9/150	84/17910	3.43609e-08	2.77464e-06	2.15841e-06	CCL13/CXCL6/CXCL8/SAA1/CCL7/S100A8/MSTN/CXCL3/S100A9	9	BP
GO:0060205	cytoplasmic vesicle lumen	15/157	338/18675	1.75818e-07	7.14896e-06	5.98722e-06	SAA1/RETN/F13A1/CXCL1/PCSK1/S100A8/S100A9/SERPINE1/ORM1/FCN1/HK3/PTX3/LCN2/SLPI/TIMP1	15	CC
GO:0031983	vesicle lumen	15/157	339/18675	1.82638e-07	7.14896e-06	5.98722e-06	SAA1/RETN/F13A1/CXCL1/PCSK1/S100A8/S100A9/SERPINE1/ORM1/FCN1/HK3/PTX3/LCN2/SLPI/TIMP1	15	CC
GO:0099503	secretory vesicle	25/157	923/18675	2.1466e-07	7.35211e-06	6.15735e-06	CR1/PTPRN/RETN/F13A1/CXCL1/MCEMP1/PCSK1/RAB3C/S100A8/COL1A1/S100A9/MMP9/SERPINE1/ORM1/LOXL1/FCN1/SVOP/HK3/TH/PTX3/LCN2/FPR2/LILRB3/SLPI/TIMP1	25	CC
GO:0042698	ovulation cycle	8/150	68/17910	9.70062e-08	7.6422e-06	5.9449e-06	MMP7/PTPRN/EREG/RETN/MSTN/MMP19/HAS1/PTX3	8	BP
GO:0042379	chemokine receptor binding	7/148	47/16967	1.56499e-07	8.74161e-06	6.77772e-06	CCL13/CXCL6/CXCL8/CCL7/CCL20/CXCL3/CCL2	7	MF
GO:0097530	granulocyte migration	9/150	100/17910	1.58485e-07	1.21882e-05	9.48127e-06	CCL13/CXCL6/CXCL8/SAA1/CCL7/S100A8/MSTN/CXCL3/S100A9	9	BP
GO:0002682	regulation of immune system process	34/150	1570/17910	1.93983e-07	1.45713e-05	1.1335e-05	CXCL6/CXCL8/MARCO/IL6/IL2RA/CR1/EREG/CCL7/CD70/IGHV3-33/CCL20/CD300E/MUC12/IL31RA/S100A8/COL1A1/MSTN/CCL2/LIF/S100A9/TREM1/TNFSF14/ADTRP/SERPINE1/ORM1/FCN1/CD1B/MUCL1/SOCS3/FPR2/LILRB3/GAL/BDKRB1/LOX	34	BP
GO:0005126	cytokine receptor binding	12/148	210/16967	3.15079e-07	1.53995e-05	1.19398e-05	CCL13/CXCL6/CXCL8/IL6/CCL7/CD70/CCL20/IL11/CXCL3/CCL2/LIF/TNFSF14	12	MF
GO:0007166	cell surface receptor signaling pathway	49/150	2831/17910	2.184e-07	1.60326e-05	1.24718e-05	CXCL8/MARCO/SAA1/CSF3/IL6/IL2RA/CR1/PTPRN/EREG/F13A1/CXCL1/CD70/IGHV3-33/CCL20/MMP1/IL11/MUC12/ACKR1/CTHRC1/AREG/IL31RA/COL1A1/MSTN/SFRP2/CCL2/LIF/IL21R/BDKRB2/TNFSF14/MMP9/SERPINE1/FCN1/HECW1/MUCL1/IGFBP6/SOCS3/LCN2/FPR2/IL1R2/GDF6/LILRB5/NRG1/LILRB3/IL24/RGS4/IL9/TIMP1/LOX/NTSR1	49	BP
GO:0034774	secretory granule lumen	14/157	321/18675	5.68068e-07	1.72945e-05	1.44841e-05	RETN/F13A1/CXCL1/PCSK1/S100A8/S100A9/SERPINE1/ORM1/FCN1/HK3/PTX3/LCN2/SLPI/TIMP1	14	CC
GO:0006928	movement of cell or subcellular component	39/150	2012/17910	3.56415e-07	2.55827e-05	1.99009e-05	CCL13/CXCL6/CXCL8/SAA1/IL6/EREG/CCL7/IGHV3-33/LRRC15/CCL20/STC1/MMP1/CTHRC1/S100A8/COL1A1/MSTN/L1CAM/SOX14/SFRP2/CXCL3/CCL2/S100A9/TREM1/TNFSF14/ADTRP/MMP9/SERPINE1/HAS1/MYBPC2/CYGB/FPR2/PHLDA2/NRG1/IL24/BDKRB1/COL5A1/TIMP1/LOX/DES	39	BP
GO:0005615	extracellular space	50/157	3051/18675	1.0976e-06	2.73913e-05	2.29401e-05	SAA1/C5orf46/IL6/MMP7/CR1/EREG/SAA2/RETN/F13A1/CD70/LRRC15/VGF/STC1/COL6A3/RARRES1/IL11/PCSK1/CTHRC1/AREG/S100A8/SPINK1/COL1A1/MSTN/SFRP2/CXCL3/LIF/IBSP/S100A9/TNFSF14/MMP9/ACTR3C/COL6A2/SERPINE1/MLPH/ORM1/TPSAB1/PDZK1IP1/MXRA5/IGFBP6/LUM/PTX3/LCN2/IL24/SLPI/GAL/KRT17/SPP1/TIMP1/FAM20A/DES	50	CC
GO:0030141	secretory granule	22/157	806/18675	1.09965e-06	2.73913e-05	2.29401e-05	CR1/PTPRN/RETN/F13A1/CXCL1/MCEMP1/PCSK1/S100A8/COL1A1/S100A9/MMP9/SERPINE1/ORM1/LOXL1/FCN1/HK3/PTX3/LCN2/FPR2/LILRB3/SLPI/TIMP1	22	CC
GO:0008083	growth factor activity	10/148	147/16967	6.43841e-07	2.79713e-05	2.16873e-05	IL6/CXCL1/VGF/IL11/MSTN/LIF/GDF6/NRG1/IL9/TIMP1	10	MF
GO:0002685	regulation of leukocyte migration	11/150	186/17910	4.7963e-07	3.36784e-05	2.61986e-05	CXCL8/IL6/CCL7/CCL20/MSTN/CCL2/TNFSF14/ADTRP/SERPINE1/FPR2/BDKRB1	11	BP
GO:0006959	humoral immune response	13/150	276/17910	5.82491e-07	4.00308e-05	3.11401e-05	CCL13/CXCL6/PI3/IL6/CR1/IGHV3-33/S100A8/CCL2/S100A9/TREM1/FCN1/LCN2/SLPI	13	BP
GO:0001775	cell activation	30/150	1342/17910	6.13674e-07	4.12952e-05	3.21237e-05	CXCL6/CXCL8/SAA1/IL6/IL2RA/CR1/RETN/CXCL1/CD70/MCEMP1/IL11/IL31RA/S100A8/COL1A1/CCL2/S100A9/IL21R/TNFSF14/MMP9/ORM1/FCN1/HK3/PTX3/CYGB/LCN2/FPR2/LILRB3/SLPI/GAL/TIMP1	30	BP
GO:0005201	extracellular matrix structural constituent	10/148	158/16967	1.24862e-06	4.88211e-05	3.7853e-05	COL6A3/TFPI2/CTHRC1/COL1A1/COL6A2/MXRA5/COL10A1/COL13A1/LUM/COL5A1	10	MF
GO:0030020	extracellular matrix structural constituent conferring tensile strength	6/148	41/16967	1.39102e-06	4.94444e-05	3.83362e-05	COL6A3/COL1A1/COL6A2/COL10A1/COL13A1/COL5A1	6	MF
GO:0002687	positive regulation of leukocyte migration	9/150	121/17910	8.10906e-07	5.34536e-05	4.15818e-05	CXCL8/IL6/CCL7/CCL20/MSTN/TNFSF14/SERPINE1/FPR2/BDKRB1	9	BP
GO:0002446	neutrophil mediated immunity	17/150	499/17910	9.94111e-07	6.29603e-05	4.89771e-05	CXCL6/IL6/CR1/RETN/CXCL1/MCEMP1/S100A8/S100A9/MMP9/ORM1/FCN1/HK3/PTX3/LCN2/FPR2/LILRB3/SLPI	17	BP
GO:0042119	neutrophil activation	17/150	499/17910	9.94111e-07	6.29603e-05	4.89771e-05	CXCL6/CXCL8/CR1/RETN/CXCL1/MCEMP1/S100A8/S100A9/MMP9/ORM1/FCN1/HK3/PTX3/LCN2/FPR2/LILRB3/SLPI	17	BP
GO:0050730	regulation of peptidyl-tyrosine phosphorylation	12/150	245/17910	1.06889e-06	6.63946e-05	5.16487e-05	CSF3/IL6/EREG/IL11/AREG/IL31RA/SPINK1/SFRP2/LIF/SOCS3/NRG1/IL24	12	BP
GO:0009966	regulation of signal transduction	52/150	3265/17910	1.11343e-06	6.78559e-05	5.27854e-05	CCL13/CXCL6/CXCL8/CXCL5/MARCO/SAA1/CSF3/IL6/CCL18/EREG/RETN/CCL7/CXCL1/CD70/VGF/CCL20/STC1/IL11/CTHRC1/AREG/LY6H/IL31RA/S100A8/SPINK1/COL1A1/MSTN/SFRP2/CXCL3/CCL2/LIF/S100A9/BDKRB2/HAMP/TNFSF14/MMP9/SERPINE1/HECW1/IGFBP6/SOCS3/FPR2/IL1R2/PHLDA2/GDF6/NRG1/IL24/RGS4/IL9/GAL/SPP1/TIMP1/LOX/NTSR1	52	BP
GO:0036230	granulocyte activation	17/150	506/17910	1.20301e-06	7.19576e-05	5.59762e-05	CXCL6/CXCL8/CR1/RETN/CXCL1/MCEMP1/S100A8/S100A9/MMP9/ORM1/FCN1/HK3/PTX3/LCN2/FPR2/LILRB3/SLPI	17	BP
GO:0044433	cytoplasmic vesicle part	30/157	1450/18675	3.4722e-06	7.92819e-05	6.63982e-05	MARCO/SAA1/CR1/PTPRN/EREG/RETN/F13A1/CXCL1/MCEMP1/PCSK1/AREG/RAB3C/S100A8/S100A9/MMP9/SERPINE1/ORM1/FCN1/SLC26A7/CD1B/SVOP/HK3/TH/MRC1/PTX3/LCN2/FPR2/LILRB3/SLPI/TIMP1	30	CC
GO:0046697	decidualization	5/150	24/17910	1.4408e-06	8.46142e-05	6.58217e-05	STC1/GJB2/LIF/VDR/SPP1	5	BP
GO:0048583	regulation of response to stimulus	62/150	4275/17910	1.55489e-06	8.93992e-05	6.9544e-05	CCL13/CXCL6/CXCL8/CXCL5/MARCO/SAA1/CSF3/IL6/CCL18/IL2RA/CR1/EREG/RETN/CCL7/CXCL1/CD70/IGHV3-33/VGF/CCL20/STC1/CD300E/IL11/MUC12/CTHRC1/AREG/LY6H/IL31RA/S100A8/SPINK1/COL1A1/MSTN/SFRP2/CXCL3/CCL2/LIF/S100A9/TREM1/BDKRB2/HAMP/TNFSF14/ADTRP/MMP9/SERPINE1/FCN1/CD1B/HECW1/MUCL1/IGFBP6/SOCS3/FPR2/IL1R2/PHLDA2/GDF6/NRG1/IL24/RGS4/IL9/GAL/SPP1/TIMP1/LOX/NTSR1	62	BP
GO:0010951	negative regulation of endopeptidase activity	11/150	210/17910	1.59035e-06	8.93992e-05	6.9544e-05	PI3/CR1/COL6A3/TFPI2/SPINK1/SFRP2/TNFSF14/MMP9/SERPINE1/SLPI/TIMP1	11	BP
GO:2000145	regulation of cell motility	24/150	966/17910	1.60531e-06	8.93992e-05	6.9544e-05	CXCL8/IL6/EREG/CCL7/LRRC15/CCL20/STC1/COL1A1/MSTN/SOX14/SFRP2/CCL2/TNFSF14/ADTRP/MMP9/SERPINE1/HAS1/CYGB/FPR2/PHLDA2/NRG1/IL24/BDKRB1/TIMP1	24	BP
GO:0030334	regulation of cell migration	23/150	906/17910	1.89464e-06	0.000102845	8.00039e-05	CXCL8/IL6/CCL7/LRRC15/CCL20/STC1/COL1A1/MSTN/SOX14/SFRP2/CCL2/TNFSF14/ADTRP/MMP9/SERPINE1/HAS1/CYGB/FPR2/PHLDA2/NRG1/IL24/BDKRB1/TIMP1	23	BP
GO:0022602	ovulation cycle process	6/150	45/17910	1.94228e-06	0.000102845	8.00039e-05	PTPRN/EREG/RETN/MSTN/MMP19/PTX3	6	BP
GO:0030199	collagen fibril organization	6/150	45/17910	1.94228e-06	0.000102845	8.00039e-05	COL1A1/SFRP2/LUM/ADAMTS14/COL5A1/LOX	6	BP
GO:0002274	myeloid leukocyte activation	19/150	652/17910	2.26942e-06	0.000118229	9.19711e-05	CXCL6/CXCL8/IL6/CR1/RETN/CXCL1/MCEMP1/IL31RA/S100A8/S100A9/MMP9/ORM1/FCN1/HK3/PTX3/LCN2/FPR2/LILRB3/SLPI	19	BP
GO:0071222	cellular response to lipopolysaccharide	10/150	176/17910	2.32434e-06	0.000118769	9.23908e-05	CXCL6/CXCL8/CSF3/IL6/CCL2/HAMP/SERPINE1/MRC1/LCN2/IL24	10	BP
GO:0007267	cell-cell signaling	31/150	1510/17910	2.35332e-06	0.000118769	9.23908e-05	CCL13/CXCL6/CXCL5/IL6/CCL18/PTPRN/EREG/RETN/CCL7/CD70/VGF/CCL20/IL11/GJB2/PCSK1/CTHRC1/AREG/S100A8/COL1A1/SFRP2/CCL2/LIF/S100A9/HECW1/TH/IGFBP6/NRG1/RGS4/GAL/SPP1/NTSR1	31	BP
GO:0002688	regulation of leukocyte chemotaxis	8/150	105/17910	2.81869e-06	0.000139525	0.000108537	CXCL8/IL6/CCL7/MSTN/CCL2/TNFSF14/SERPINE1/FPR2	8	BP
GO:0010466	negative regulation of peptidase activity	11/150	223/17910	2.85097e-06	0.000139525	0.000108537	PI3/CR1/COL6A3/TFPI2/SPINK1/SFRP2/TNFSF14/MMP9/SERPINE1/SLPI/TIMP1	11	BP
GO:0071219	cellular response to molecule of bacterial origin	10/150	183/17910	3.29951e-06	0.000159066	0.000123738	CXCL6/CXCL8/CSF3/IL6/CCL2/HAMP/SERPINE1/MRC1/LCN2/IL24	10	BP
GO:0050731	positive regulation of peptidyl-tyrosine phosphorylation	10/150	184/17910	3.46439e-06	0.000164559	0.000128011	CSF3/IL6/EREG/IL11/AREG/IL31RA/LIF/SOCS3/NRG1/IL24	10	BP
GO:0002444	myeloid leukocyte mediated immunity	17/150	549/17910	3.61802e-06	0.000169365	0.00013175	CXCL6/IL6/CR1/RETN/CXCL1/MCEMP1/S100A8/S100A9/MMP9/ORM1/FCN1/HK3/PTX3/LCN2/FPR2/LILRB3/SLPI	17	BP
GO:0008009	chemokine activity	5/148	30/16967	5.64054e-06	0.000183788	0.000142498	CCL13/CXCL6/CXCL8/CCL7/CXCL3	5	MF
GO:0031982	vesicle	55/157	3756/18675	8.80922e-06	0.000185671	0.000155499	MARCO/SAA1/C5orf46/MMP7/CR1/PTPRN/EREG/SAA2/RETN/F13A1/CXCL1/CD70/LRRC15/VGF/MCEMP1/COL6A3/RARRES1/PCSK1/ACKR1/AREG/RAB3C/S100A8/SPINK1/COL1A1/STMN2/IBSP/S100A9/BDKRB2/MMP9/ACTR3C/COL6A2/SERPINE1/MLPH/ORM1/PDZK1IP1/MXRA5/LOXL1/FCN1/SLC26A7/CD1B/SVOP/HK3/TH/MRC1/LUM/PTX3/LCN2/FPR2/LILRB3/SLPI/KRT17/SPP1/TIMP1/FAM20A/DES	55	CC
GO:0051704	multi-organism process	42/150	2496/17910	4.76239e-06	0.00021975	0.000170945	CCL13/CXCL6/CXCL8/PI3/CSF3/IL6/MMP7/IL2RA/CR1/EREG/LRRC15/VGF/CCL20/STC1/MMP1/GJB2/S100A8/SPINK1/CCL2/LIF/S100A9/MMP19/VDR/HAMP/MMP9/SERPINE1/CCNA1/LOXL1/FCN1/TH/MRC1/PTX3/LCN2/FPR2/C15orf48/IL24/SLPI/BDKRB1/IFI44L/SPP1/TIMP1/FAM20A	42	BP
GO:0002690	positive regulation of leukocyte chemotaxis	7/150	81/17910	5.20183e-06	0.000236401	0.000183897	CXCL8/IL6/CCL7/MSTN/TNFSF14/SERPINE1/FPR2	7	BP
GO:0040012	regulation of locomotion	24/150	1035/17910	5.26962e-06	0.000236401	0.000183897	CXCL8/IL6/EREG/CCL7/LRRC15/CCL20/STC1/COL1A1/MSTN/SOX14/SFRP2/CCL2/TNFSF14/ADTRP/MMP9/SERPINE1/HAS1/CYGB/FPR2/PHLDA2/NRG1/IL24/BDKRB1/TIMP1	24	BP
GO:0045321	leukocyte activation	26/150	1186/17910	5.58371e-06	0.00024706	0.000192189	CXCL6/CXCL8/IL6/IL2RA/CR1/RETN/CXCL1/CD70/MCEMP1/IL11/IL31RA/S100A8/CCL2/S100A9/IL21R/TNFSF14/MMP9/ORM1/FCN1/HK3/PTX3/LCN2/FPR2/LILRB3/SLPI/GAL	26	BP
GO:0035580	specific granule lumen	6/157	62/18675	1.33713e-05	0.000261696	0.000219169	RETN/CXCL1/ORM1/PTX3/LCN2/SLPI	6	CC
GO:0051270	regulation of cellular component movement	24/150	1046/17910	6.30198e-06	0.000275073	0.00021398	CXCL8/IL6/EREG/CCL7/LRRC15/CCL20/STC1/COL1A1/MSTN/SOX14/SFRP2/CCL2/TNFSF14/ADTRP/MMP9/SERPINE1/HAS1/CYGB/FPR2/PHLDA2/NRG1/IL24/BDKRB1/TIMP1	24	BP
GO:0052547	regulation of peptidase activity	14/150	398/17910	6.5936e-06	0.000283654	0.000220656	PI3/CR1/COL6A3/TFPI2/PCOLCE2/S100A8/SPINK1/SFRP2/S100A9/TNFSF14/MMP9/SERPINE1/SLPI/TIMP1	14	BP
GO:0071396	cellular response to lipid	17/150	575/17910	6.67422e-06	0.000283654	0.000220656	CXCL6/CXCL8/CSF3/IL6/STC1/GJB2/COL1A1/MSTN/CCL2/VDR/HAMP/ADTRP/SERPINE1/MRC1/LCN2/IL24/SPP1	17	BP
GO:0032940	secretion by cell	29/150	1449/17910	8.70868e-06	0.000365312	0.000284178	SAA1/IL6/CR1/PTPRN/RETN/F13A1/CXCL1/VGF/MCEMP1/IL11/S100A8/LIF/S100A9/ADTRP/MMP9/SERPINE1/ORM1/FCN1/HK3/PTX3/LCN2/FPR2/IL1R2/LILRB3/SLPI/GAL/SPP1/TIMP1/NTSR1	29	BP
GO:0048513	animal organ development	51/150	3403/17910	9.17433e-06	0.000379912	0.000295535	CXCL8/MMP13/PI3/CSF3/IL6/IL2RA/CR1/PTPRN/EREG/RETN/VGF/STC1/COL6A3/IL11/GJB2/CTHRC1/AREG/LY6H/IL31RA/COL1A1/MSTN/SFRP2/CCL2/LIF/IBSP/MMP19/VDR/HAMP/MMP9/SERPINE1/BCL2A1/MSC/KRT80/COL13A1/TH/LUM/PTX3/SOCS3/PHLDA2/GDF6/NRG1/LILRB3/RGS4/GAL/KRT17/COL5A1/SPP1/TIMP1/FAM20A/LOX/TSPAN2	51	BP
GO:0004222	metalloendopeptidase activity	7/148	89/16967	1.26341e-05	0.000379996	0.000294626	MMP13/MMP7/MMP1/MMP19/MMP9/ADAMTS14/MMP10	7	MF
GO:0071216	cellular response to biotic stimulus	10/150	206/17910	9.41604e-06	0.000384985	0.000299481	CXCL6/CXCL8/CSF3/IL6/CCL2/HAMP/SERPINE1/MRC1/LCN2/IL24	10	BP
GO:0001893	maternal placenta development	5/150	35/17910	1.02172e-05	0.00041252	0.000320901	STC1/GJB2/LIF/VDR/SPP1	5	BP
GO:0030593	neutrophil chemotaxis	6/150	60/17910	1.07668e-05	0.000429343	0.000333988	CXCL6/CXCL8/SAA1/S100A8/CXCL3/S100A9	6	BP
GO:0051591	response to cAMP	7/150	93/17910	1.30343e-05	0.000513426	0.000399396	PTPRN/AQP9/VGF/STC1/AREG/COL1A1/MMP19	7	BP
GO:0014070	response to organic cyclic compound	21/150	878/17910	1.3792e-05	0.000536725	0.000417521	IL6/PTPRN/AQP9/VGF/STC1/GJB2/AREG/COL1A1/MSTN/CCL2/MMP19/VDR/HAMP/ADTRP/TH/CA9/LUM/RGS4/SPP1/LOX/FOLR2	21	BP
GO:0048608	reproductive structure development	14/150	426/17910	1.41952e-05	0.000539433	0.000419627	PTPRN/EREG/RETN/VGF/STC1/GJB2/SFRP2/LIF/MMP19/VDR/PTX3/SOCS3/PHLDA2/SPP1	14	BP
GO:0043312	neutrophil degranulation	15/150	485/17910	1.41956e-05	0.000539433	0.000419627	CR1/RETN/CXCL1/MCEMP1/S100A8/S100A9/MMP9/ORM1/FCN1/HK3/PTX3/LCN2/FPR2/LILRB3/SLPI	15	BP
GO:0052548	regulation of endopeptidase activity	13/150	370/17910	1.44576e-05	0.000543001	0.000422403	PI3/CR1/COL6A3/TFPI2/S100A8/SPINK1/SFRP2/S100A9/TNFSF14/MMP9/SERPINE1/SLPI/TIMP1	13	BP
GO:0002283	neutrophil activation involved in immune response	15/150	488/17910	1.52612e-05	0.000563466	0.000438323	CR1/RETN/CXCL1/MCEMP1/S100A8/S100A9/MMP9/ORM1/FCN1/HK3/PTX3/LCN2/FPR2/LILRB3/SLPI	15	BP
GO:0061458	reproductive system development	14/150	429/17910	1.53514e-05	0.000563466	0.000438323	PTPRN/EREG/RETN/VGF/STC1/GJB2/SFRP2/LIF/MMP19/VDR/PTX3/SOCS3/PHLDA2/SPP1	14	BP
GO:0060135	maternal process involved in female pregnancy	6/150	64/17910	1.56865e-05	0.000569297	0.000442858	MMP7/STC1/GJB2/LIF/VDR/SPP1	6	BP
GO:0045861	negative regulation of proteolysis	12/150	324/17910	1.8604e-05	0.000667675	0.000519388	PI3/CR1/COL6A3/TFPI2/SPINK1/SFRP2/TNFSF14/MMP9/SERPINE1/IL1R2/SLPI/TIMP1	12	BP
GO:0010646	regulation of cell communication	52/150	3589/17910	1.90951e-05	0.000677771	0.000527241	CCL13/CXCL6/CXCL8/CXCL5/MARCO/SAA1/CSF3/IL6/CCL18/EREG/RETN/CCL7/CXCL1/CD70/VGF/CCL20/STC1/IL11/CTHRC1/AREG/LY6H/IL31RA/S100A8/SPINK1/COL1A1/MSTN/SFRP2/CXCL3/CCL2/LIF/S100A9/BDKRB2/HAMP/TNFSF14/MMP9/SERPINE1/HECW1/IGFBP6/SOCS3/FPR2/IL1R2/PHLDA2/GDF6/NRG1/IL24/RGS4/IL9/GAL/SPP1/TIMP1/LOX/NTSR1	52	BP
GO:0046677	response to antibiotic	12/150	328/17910	2.10012e-05	0.000737324	0.000573568	CSF3/IL6/CCL7/GJB2/AREG/S100A8/COL1A1/MSTN/HAMP/TH/LCN2/RGS4	12	BP
GO:0071674	mononuclear cell migration	6/150	68/17910	2.22791e-05	0.000773781	0.000601928	IL6/CCL7/MSTN/CCL2/SERPINE1/FPR2	6	BP
GO:0031410	cytoplasmic vesicle	36/157	2179/18675	4.84731e-05	0.000854476	0.00071562	MARCO/SAA1/CR1/PTPRN/EREG/RETN/F13A1/CXCL1/VGF/MCEMP1/PCSK1/ACKR1/AREG/RAB3C/S100A8/COL1A1/STMN2/S100A9/BDKRB2/MMP9/SERPINE1/ORM1/LOXL1/FCN1/SLC26A7/CD1B/SVOP/HK3/TH/MRC1/PTX3/LCN2/FPR2/LILRB3/SLPI/TIMP1	36	CC
GO:0097708	intracellular vesicle	36/157	2182/18675	4.98964e-05	0.000854476	0.00071562	MARCO/SAA1/CR1/PTPRN/EREG/RETN/F13A1/CXCL1/VGF/MCEMP1/PCSK1/ACKR1/AREG/RAB3C/S100A8/COL1A1/STMN2/S100A9/BDKRB2/MMP9/SERPINE1/ORM1/LOXL1/FCN1/SLC26A7/CD1B/SVOP/HK3/TH/MRC1/PTX3/LCN2/FPR2/LILRB3/SLPI/TIMP1	36	CC
GO:0005788	endoplasmic reticulum lumen	11/157	306/18675	5.73402e-05	0.00092419	0.000774005	IL6/VGF/COL6A3/COL1A1/COL6A2/COL10A1/COL13A1/COL5A1/SPP1/TIMP1/P4HA3	11	CC
GO:0023051	regulation of signaling	52/150	3635/17910	2.74653e-05	0.000939302	0.000730687	CCL13/CXCL6/CXCL8/CXCL5/MARCO/SAA1/CSF3/IL6/CCL18/EREG/RETN/CCL7/CXCL1/CD70/VGF/CCL20/STC1/IL11/CTHRC1/AREG/LY6H/IL31RA/S100A8/SPINK1/COL1A1/MSTN/SFRP2/CXCL3/CCL2/LIF/S100A9/BDKRB2/HAMP/TNFSF14/MMP9/SERPINE1/HECW1/IGFBP6/SOCS3/FPR2/IL1R2/PHLDA2/GDF6/NRG1/IL24/RGS4/IL9/GAL/SPP1/TIMP1/LOX/NTSR1	52	BP
GO:1901701	cellular response to oxygen-containing compound	23/150	1068/17910	2.76265e-05	0.000939302	0.000730687	CXCL6/CXCL8/CSF3/IL6/PTPRN/AQP9/CCL7/STC1/GJB2/COL1A1/MSTN/CCL2/VDR/HAMP/MMP9/SERPINE1/TH/MRC1/LCN2/FPR2/IL24/SPP1/FOLR2	23	BP
GO:0042581	specific granule	8/157	160/18675	6.323e-05	0.000962501	0.00080609	RETN/CXCL1/MCEMP1/ORM1/PTX3/LCN2/FPR2/SLPI	8	CC
